# Supplementary material for: Using ERIC to Assess Implementation Science in Drowning Prevention Interventions in High-Income Countries: A Systematic Review
Source: Int J Environ Res Public Health. 2023 Dec 27;21(1):45. doi: 10.3390/ijerph21010045 (PMC10815182; doi:10.3390/ijerph21010045)
Supplement: Supplementary file 1 [file ijerph-21-00045-s001.zip]

Archive with 1 entries (1 files):
- ijerph-2686110-supplementary.pdf
